# Supplementary material for: The Low-Density Lipoprotein Receptor-Related Protein-1 Is Essential for Dengue Virus Infection
Source: Viruses. 2024 Oct 30;16(11):1692. doi: 10.3390/v16111692 (PMC11599027; doi:10.3390/v16111692)
Supplement: Supplementary file 1 [file viruses-16-01692-s001.zip]

Archive with 1 entries (1 files):
- viruses-3237755-supplementary.pdf
